# Supplementary material for: Halophyte-Specific Rhizosphere Effects Drive the Differentiation of Microbial Community Assembly in a Desert-Grassland Salt Marsh
Source: Microorganisms. 2026 Mar 11;14(3):635. doi: 10.3390/microorganisms14030635 (PMC13029671; doi:10.3390/microorganisms14030635)
Supplement: Supplementary file 1 [file microorganisms-14-00635-s001.zip]

Archive with 1 entries (1 files):
- microorganisms-4140703-supplementary.pdf
